# Supplementary material for: Acceptance of Illness and Health-Related Quality of Life in Patients After Myocardial Infarction—Narrative Review
Source: J Clin Med. 2025 Jan 23;14(3):729. doi: 10.3390/jcm14030729 (PMC11818487; doi:10.3390/jcm14030729)
Supplement: Supplementary file 1 [file jcm-14-00729-s001.zip]

Archive with 1 entries (1 files):
- jcm-3216271-supplementary.pdf
